# Supplementary material for: The Evolutionary Portrait of Metazoan NAD Salvage
Source: PLoS One. 2013 May 28;8(5):e64674. doi: 10.1371/journal.pone.0064674 (PMC3665594; doi:10.1371/journal.pone.0064674)
Supplement: Table S1 — Sequences of NAMPT and PNC orthologues. The table lists the species and the associated protein identifier and source used in this work. (XLSX) [file pone.0064674.s011.xlsx]

## Sheet: S1
Table S1. Sequences of NAMPT and PNC orthologues.
The table lists the species and the associated protein identifier and source used in this work.
Species	Genome source	PNC	NAMPT
Cupriavidus metallidurans	NCBI	YP_584002.1	YP_587233.1
Pyrococcus horikoshii	NCBI	NP_142913.1	-
Metanosphaera stadtmanae	NCBI	-	ABC57157.1
Saccharomyces cerevisiae	EnsEMBL	PNC1 (YGL037C )	-
Monosiga brevicollis	JGI	33390	24677
Trichoplax adhaerens	JGI	-	20412
Nematostella vectensis	JGI	94959	135670
Caenorhabditis elegans	EnsEMBL	Y38C1AA.3a	-
Drosophila melanogaster	NCBI	NP_732446.1	-
Lottia gigantea	JGI	126851	218342
Capitella teleta	JGI	144642	162451
Helobdella robusta	JGI	71646	67798
Strongylocentrotus purpuratus	NCBI	XP_001201249.1	XP_782393.1
Ciona intestinalis	JGI	237751	-
Branchiostoma floridae	JGI	276559	288618
Danio rerio	EnsEMBL	-	ENSDARP00000069804
Mus musculus	EnsEMBL	-	ENSMUSP00000020886
Homo sapiens	EnsEMBL	-	ENSP00000222553
