# Supplementary material for: The Evolutionary Portrait of Metazoan NAD Salvage
Source: PLoS One. 2013 May 28;8(5):e64674. doi: 10.1371/journal.pone.0064674 (PMC3665594; doi:10.1371/journal.pone.0064674)
Supplement: Table S3 — MATLAB input data. For each pair of species, mean divergence times are shown in million years as well as protein distances calculated from NAMPT and PNC amino acid alignments. −100 was the value assigned for the cases where one of the proteins is absent from the species pair. (XLSX) [file pone.0064674.s013.xlsx]

## Sheet: S3
Table S3. MATLAB input data. For each pair of species, mean divergence times are shown in million years as well as protein distances calculated from NAMPT and PNC amino acid alignments.
-100 was the value assigned for the cases where one of the proteins is absent from the species pair.
Hs, Homo sapiens; Mm, Mus musculus; Dr, Danio rerio; Bf, Branchiostoma floridae; Ci, Ciona intestinalis; Sp, Strongylocentrotus purpuratus; Ct, Capitella teleta; Hr, Helobdella robusta;
Lg, Lottia gigantea; Dm, Drosophila melanogaster; Ce, Caenorhabditis elegans; Nv, Nematostella vectensis; Ta, Trichoplax adhaerens; Sc, Saccharomyces cerevisiae; Mb, Monosiga brevicollis.
	Species pair	Divergence Time (MY)	Protein distance
			NAMPT	PNC
	HsMm	93.9	0.035	-100
	HsDr	413.7	0.119	-100
	HsBf	713.2	0.483	-100
	HsCi	732.8	-100	-100
	HsSp	742.9	0.509	-100
	HsCt	777.8	0.532	-100
	HsHr	777.8	0.589	-100
	HsLg	777.8	0.564	-100
	HsDm	777.8	-100	-100
	HsCe	960.3	-100	-100
	HsNv	891.8	0.505	-100
	HsTa	940	0.548	-100
	HsSc	1232.4	-100	-100
	HsMb	857.8	0.576	-100
	MmDr	400.1	0.114	-100
	MmBf	713.2	0.498	-100
	MmCi	722.5	-100	-100
	MmSp	742.9	0.509	-100
	MmCt	782.7	0.525	-100
	MmHr	782.7	0.58	-100
	MmLg	782.7	0.556	-100
	MmDm	782.7	-100	-100
	MmCe	937.5	-100	-100
	MmNv	891.8	0.502	-100
	MmTa	940	0.56	-100
	MmSc	1215.8	-100	-100
	MmMb	857.8	0.576	-100
	DrBf	713.2	0.494	-100
	DrCi	722.5	-100	-100
	DrSp	742.9	0.505	-100
	DrCt	782.7	0.513	-100
	DrHr	782.7	0.597	-100
	DrLg	782.7	0.552	-100
	DrDm	782.7	-100	-100
	DrCe	937.5	-100	-100
	DrNv	891.8	0.49	-100
	DrTa	940	0.544	-100
	DrSc	1215.8	-100	-100
	DrMb	857.8	0.556	-100
	BfCi	710.5	-100	0.618
	BfSp	742.9	0.341	0.607
	BfCt	777.8	0.374	0.513
	BfHr	777.8	0.436	0.855
	BfLg	777.8	0.371	0.944
	BfDm	777.8	-100	0.664
	BfCe	960.3	-100	0.841
	BfNv	891.8	0.325	0.533
	BfTa	940	0.377	-100
	BfSc	1232.4	-100	0.898
	BfMb	857.8	0.367	0.749
	CiSp	742.9	-100	0.687
	CiCt	782.7	-100	0.749
	CiHr	782.7	-100	0.898
	CiLg	782.7	-100	0.991
	CiDm	782.7	-100	0.749
	CiCe	937.5	-100	0.898
	CiNv	891.8	-100	0.629
	CiTa	940	-100	-100
	CiSc	1215.8	-100	0.869
	CiMb	857.8	-100	0.749
	SpCt	782.7	0.367	0.736
	SpHr	782.7	0.494	0.787
	SpLg	782.7	0.394	0.898
	SpDm	782.7	-100	0.787
	SpCe	937.5	-100	0.944
	SpNv	891.8	0.397	0.736
	SpTa	940	0.443	-100
	SpSc	1215.8	-100	1.007
	SpMb	857.8	0.45	0.724
	CtHr	506	0.443	0.913
	CtLg	560.2	0.335	0.944
	CtDm	594.8	-100	0.585
	CtCe	937.5	-100	0.913
	CtNv	891.8	0.312	0.675
	CtTa	940	0.367	-100
	CtSc	1215.8	-100	1.058
	CtMb	857.8	0.415	0.787
	HrLg	777.8	0.454	0.841
	HrDm	777.8	-100	1.007
	HrCe	960.3	-100	1.007
	HrNv	891.8	0.502	0.828
	HrTa	940	0.505	-100
	HrSc	1232.4	-100	1.04
	HrMb	857.8	0.505	0.814
	LgDm	624	-100	1.075
	LgCe	937.5	-100	1.007
	LgNv	891.8	0.364	0.855
	LgTa	940	0.415	-100
	LgSc	1215.8	-100	1.04
	LgMb	857.8	0.461	0.991
	DmCe	937.5	-100	0.991
	DmNv	891.8	-100	0.675
	DmTa	940	-100	-100
	DmSc	1215.8	-100	1.007
	DmMb	857.8	-100	0.652
	CeNv	891.8	-100	0.801
	CeTa	940	-100	-100
	CeSc	1215.8	-100	1.075
	CeMb	857.8	-100	0.959
	NvTa	940	0.377	-100
	NvSc	1215.8	-100	0.869
	NvMb	857.8	0.408	0.749
	TaSc	1215.8	-100	-100
	TaMb	857.8	0.454	-100
	ScMb	998.5	-100	1.093
